# Supplementary material for: Upregulated BAP31 Links to Poor Prognosis and Tumor Immune Microenvironment in Breast Cancer
Source: Int J Mol Sci. 2025 Jun 21;26(13):5975. doi: 10.3390/ijms26135975 (PMC12249588; doi:10.3390/ijms26135975)
Supplement: Supplementary file 1 [file ijms-26-05975-s001.zip]

Archive with 1 entries (1 files):
- ijms-3691194-supplementary.pdf
